# Supplementary material for: A Null B-Ring Improves the Antioxidant Levels of Flavonol: A Comparative Study between Galangin and 3,5,7-Trihydroxychromone
Source: Molecules. 2018 Nov 26;23(12):3083. doi: 10.3390/molecules23123083 (PMC6321095; doi:10.3390/molecules23123083)
Supplement: Supplementary file 1 [file molecules-23-03083-s001.zip]

Archive with 4 entries (3 files):
- molecules-393628-SI/Suppls/
- molecules-393628-SI/Suppls/Suppl. 1 Dose response curves.pdf
- molecules-393628-SI/Suppls/Suppl. 2 Analysis certificates of galangin.pdf
- molecules-393628-SI/Suppls/Suppl. 3 Analysis certificates of 3,5,7-trihydroxychromone.pdf
